# Supplementary material for: Construct validity of a global scale for Workplace Social Capital based on COPSOQ III
Source: PLoS One. 2019 Aug 29;14(8):e0221893. doi: 10.1371/journal.pone.0221893 (PMC6715184; doi:10.1371/journal.pone.0221893)
Supplement: S1 File — Scientific data related to the analyses, full sample of 1316 participants. (XLSX) [file pone.0221893.s001.xlsx]

## Sheet: S1_File
Age	Kön	TM1	TM2	TM4	JU1	JU4	TE3
1	1	4	2	4	4	4	4
1	1	4	4	3	4	3	3
2	2	3	2	3	3	4	3
2	2	3	3	3	4	3	3
2	1	4	4	3	1	3	3
2	1	4	4	4	3	3	4
1	1	4	2	3	4	2	3
2	1	4	3	4	3	2	4
1	1	3	2	3	3	2	3
1	1	3	3	3	3	3	3
1	1	2	3	3	2	3	3
1	1	4	4	4	3	3	4
1	1	4	4	3	3	3	3
1	2	4	3	3	2	3	4
1	1	4	4	3	1	2	3
1	2	3	1	2	4	4	2
2	1	3	2	3	2	3	2
1	1	3	4	3	2	1	3
1	1	3	3	3	2	1	3
1	1	4	4	4	2	2	4
1	1	3	3	4	4	3	3
1	1	4	4	3	3	2	3
1	2	4	4	3	4	4	3
2	1	3	4	3	2	1	3
1	1	3	4	3	3	2	3
1	2	3	3	4	2	3	3
1	1	4	3	3	4	4	4
2	1	2	2	2	4	4	2
1	1	4	2	3	3	3	2
1	1	3	2	2	4	2	2
2	1	4	4	4	2	2	4
1	2	3	4	4	3	3	4
1	1	3	3	3	3	2	2
1	2	4	3	3	3	4	4
2	1	2	3	3	1	3	3
2	1	3	3	3	3	3	3
2	1	4	3	4	3	3	4
2	1	3	4	4	2	2	3
1	1	3	3	3	2	2	3
2	1	3	3	3	2	2	3
2	1	3	3	3	2	2	3
2	1	4	4	3	2	3	3
2	2	2	2	2	2	3	2
2	2	4	4	4	3	2	4
1	1	4	4	4	3	3	3
2	1	4	4	4	3	3	4
2	1	3	3	3	3	2	3
1	1	3	3	3	2	2	3
1	1	2	2	2	3	3	3
1	1	3	3	3	2	3	3
2	1	4	3	3	4	4	4
2	1	4	4	3	3	3	3
1	1	3	3	3	1	3	3
1	1	4	3	2	3	3	2
2	1	3	3	4	0	1	3
2	1	3	2	2	2	2	2
2	1	3	3	3	3	2	3
1	1	4	3	3	2	2	3
1	1	4	4	4	3	3	3
2	1	3	3	3	2	2	3
2	1	3	3	2	3	3	3
1	1	2	3	3	3	3	2
2	1	3	3	3	1	2	3
1	1	4	2	4	2	3	3
2	1	3	3	3	1	2	3
1	1	4	3	3	4	4	3
2	1	4	4	3	4	3	4
2	1	4	4	3	2	2	3
1	1	2	2	0	4	3	2
1	1	4	3	2	2	3	3
2	1	4	4	4	2	3	4
2	1	2	2	2	2	2	3
2	1	4	4	4	2	2	4
2	1	3	3	3	2	2	3
2	1	4	4	4	4	4	4
2	1	4	4	4	3	3	3
1	1	4	3	4	3	3	4
1	1	4	3	3	3	3	4
2	1	2	2	3	3	3	3
2	1	3	3	3	3	3	3
2	1	3	3	3	2	2	3
2	1	2	2	1	2	2	2
2	1	4	4	4	2	2	4
2	1	2	2	0	2	2	2
2	1	4	2	0	3	3	3
1	1	4	3	4	3	3	3
2	1	3	2	2	3	2	2
2	1	2	2	2	2	3	3
2	1	3	3	3	2	2	3
2	1	3	3	3	4	3	3
1	1	4	3	2	3	3	3
2	1	3	3	3	4	4	4
1	1	2	3	3	2	2	3
2	1	3	4	4	4	4	4
2	1	3	2	3	2	2	3
2	1	4	4	3	3	2	3
2	1	4	4	4	1	2	4
1	1	3	4	2	2	3	3
2	1	4	3	4	3	4	4
1	1	3	3	3	0	2	4
1	1	4	4	4	3	2	3
2	1	3	2	2	3	3	3
1	1	3	3	3	1	2	4
2	1	3	3	3	2	2	3
2	1	4	4	4	0	1	4
1	1	4	3	3	2	3	3
2	1	3	2	3	3	3	2
2	1	4	4	2	2	2	2
2	1	2	2	3	2	2	3
2	1	3	2	2	2	3	2
2	1	3	2	1	3	3	2
2	1	4	4	4	3	3	2
1	1	2	1	1	4	4	2
2	1	3	4	3	3	3	2
2	1	4	4	3	3	2	4
1	1	4	4	3	3	3	3
2	1	3	3	2	3	4	2
2	1	3	4	3	2	3	3
2	1	4	4	4	3	2	4
2	1	2	3	1	4	4	2
1	1	3	3	2	2	3	3
2	1	2	3	3	2	2	3
1	1	3	3	3	2	2	3
2	1	4	3	4	3	2	4
2	1	3	3	3	3	2	3
1	1	3	4	4	2	2	3
2	1	3	2	3	0	0	3
2	1	3	3	2	2	2	3
2	1	4	3	4	2	1	3
1	1	4	3	4	2	3	4
2	1	3	3	0	3	2	0
2	1	3	3	2	2	2	2
2	1	2	2	1	4	4	3
1	1	3	2	3	3	3	3
2	1	1	2	1	3	3	1
2	1	4	4	4	3	2	4
2	1	3	3	4	2	3	4
2	1	2	3	2	3	3	2
1	1	3	3	3	2	4	3
1	1	4	4	4	1	2	4
2	1	3	4	4	3	2	4
2	1	3	3	3	3	3	1
2	1	4	3	3	3	3	4
2	1	3	3	3	3	3	3
1	1	0	1	4	2	3	3
2	1	2	3	3	2	2	4
2	1	4	4	4	2	3	4
2	1	3	3	3	2	3	3
2	1	3	3	3	3	3	3
2	1	2	1	2	3	3	2
2	1	3	3	3	2	2	3
2	1	3	4	3	2	2	4
1	1	4	4	4	1	1	4
2	1	3	3	3	4	3	3
2	1	3	2	3	3	2	3
1	1	3	3	3	2	2	2
2	1	3	3	2	2	3	3
2	1	3	3	3	3	4	4
2	1	3	3	2	4	3	3
2	1	4	4	4	2	3	3
2	1	4	4	3	2	3	4
1	1	3	3	3	2	2	2
2	1	3	2	3	3	3	3
2	1	4	4	4	3	4	4
2	1	3	3	2	3	3	1
2	1	2	2	1	0	2	2
2	1	0	2	1	3	3	1
2	1	3	2	2	1	1	2
2	2	3	2	2	4	3	2
1	2	4	4	4	1	3	4
2	1	2	2	2	2	2	2
2	1	4	4	2	1	1	3
1	2	4	3	3	4	4	2
2	2	2	1	4	3	4	4
2	1	3	3	4	1	3	4
1	1	4	2	3	2	3	4
1	1	3	1	3	3	3	4
1	1	3	2	3	3	2	2
1	1	3	2	2	3	2	3
1	1	3	3	2	3	2	4
2	2	3	4	3	3	3	3
1	1	4	2	2	2	2	2
1	1	3	2	2	3	1	4
1	1	3	3	3	3	3	4
1	1	2	2	2	2	2	4
1	1	3	3	3	2	3	4
1	1	2	2	2	0	3	4
1	2	3	3	4	3	4	3
1	1	4	3	3	4	3	3
1	1	3	2	3	3	2	3
1	1	2	2	3	2	1	3
1	1	2	2	2	2	2	2
2	2	3	2	2	3	3	3
1	1	2	2	2	2	2	2
1	1	2	2	2	1	3	2
1	1	4	4	4	4	4	3
2	1	4	4	3	3	3	3
1	1	3	3	2	3	2	4
1	1	2	2	2	2	0	3
1	1	3	3	4	3	3	3
1	1	2	2	2	2	1	4
1	2	3	3	3	3	2	3
1	1	4	4	4	3	2	4
2	1	4	4	4	4	2	4
2	1	4	3	3	3	4	3
2	1	3	3	3	3	3	3
1	1	2	1	1	2	2	3
2	2	3	3	3	3	2	3
2	1	4	4	4	4	4	4
1	1	4	3	4	4	3	3
1	1	3	3	2	2	3	2
1	1	3	3	2	3	3	2
1	1	4	3	3	3	3	3
2	1	3	2	2	2	2	3
1	1	2	2	3	0	0	3
1	1	4	3	2	3	3	4
1	1	3	2	3	3	3	3
1	1	4	4	3	4	3	3
1	1	2	2	2	2	2	2
1	1	2	2	1	2	2	2
1	1	3	3	3	3	2	3
1	1	3	3	3	2	3	3
1	2	1	1	2	3	2	3
1	1	2	2	3	3	2	2
1	2	3	2	2	2	2	3
1	2	4	3	3	3	3	4
2	1	2	3	1	2	2	2
1	1	3	3	3	3	3	3
2	2	4	3	3	0	3	2
1	1	3	3	3	3	2	3
1	1	3	3	3	3	2	3
1	1	3	3	3	3	3	3
2	2	4	4	4	4	4	4
1	1	3	3	2	1	2	3
1	1	3	3	3	3	3	3
1	1	3	1	0	0	2	0
1	2	4	4	3	4	3	3
1	1	2	1	3	1	2	3
2	2	2	2	2	0	3	2
1	1	3	3	2	3	3	4
1	2	4	4	4	4	3	4
1	1	3	2	2	2	2	3
2	1	2	2	2	2	2	3
1	1	4	4	4	3	3	3
1	1	1	2	0	1	2	3
1	1	4	0	1	1	2	3
1	1	2	2	2	2	1	3
2	1	0	1	1	1	1	2
1	1	3	3	2	2	3	2
1	1	3	2	2	3	2	4
1	1	2	2	2	1	2	3
1	2	2	3	3	2	1	3
1	1	2	1	3	2	2	3
1	1	3	3	3	3	3	3
2	2	3	3	2	2	3	2
2	1	3	3	2	2	3	3
1	1	3	3	2	2	3	2
2	1	3	3	4	3	3	3
2	2	3	3	3	2	2	3
1	2	3	2	2	3	3	2
1	2	2	3	3	3	2	3
1	1	3	3	3	3	3	3
1	2	3	2	3	3	2	4
1	2	3	3	3	2	3	3
1	1	3	1	2	1	2	2
1	1	4	3	3	3	3	3
2	1	3	3	4	3	3	3
1	1	2	2	2	3	2	4
2	1	3	3	1	2	3	2
1	1	3	2	2	3	2	3
1	1	3	3	3	3	3	3
1	1	3	3	3	3	2	3
1	1	4	3	3	3	3	3
1	1	2	3	2	3	3	3
1	2	4	2	3	1	3	3
1	2	2	2	3	2	2	1
1	1	3	3	3	3	2	3
1	1	3	3	3	3	2	3
2	1	2	3	2	2	0	3
2	2	3	3	3	3	3	3
1	1	4	3	2	3	2	3
1	1	2	2	2	1	0	2
2	1	2	2	0	0	2	2
1	2	3	2	3	2	2	3
1	1	1	2	1	0	1	3
1	1	3	3	3	2	3	4
1	1	4	3	3	3	2	3
1	1	2	2	2	2	2	3
1	1	3	2	2	2	2	3
1	1	3	4	3	3	2	3
1	1	4	4	4	4	4	3
1	1	4	3	3	3	4	3
1	1	3	2	3	3	3	3
1	1	4	2	2	1	2	3
1	1	2	2	2	1	3	4
1	1	3	2	3	2	2	3
2	1	3	3	3	2	3	3
1	1	4	3	2	3	3	3
1	1	4	3	3	3	2	3
1	1	3	2	0	1	2	3
1	1	3	3	1	2	2	2
1	1	4	4	3	3	3	3
2	1	3	2	2	0	2	3
2	1	3	3	2	2	2	2
2	2	3	3	3	3	3	3
2	1	2	2	3	2	3	3
1	1	4	4	4	3	2	4
1	1	3	2	3	3	2	4
1	1	3	3	3	3	2	3
2	1	3	3	2	2	2	2
1	1	4	1	4	2	2	4
1	1	3	3	3	3	3	3
2	1	4	4	3	3	3	2
1	1	3	2	3	3	2	3
1	1	4	3	4	4	4	3
1	1	2	3	3	3	3	3
1	1	3	3	3	2	3	3
1	1	4	3	3	2	3	3
1	1	4	2	3	3	3	3
1	2	2	3	3	2	2	3
2	2	3	3	3	2	3	3
1	1	3	2	2	2	3	3
2	1	2	2	2	2	1	3
1	2	4	4	3	3	3	3
1	2	3	3	3	2	2	3
1	1	3	3	3	2	3	3
1	1	3	3	2	2	2	2
1	1	3	4	2	2	2	3
1	1	3	3	2	2	2	3
1	2	2	3	3	2	3	3
1	1	3	4	3	4	4	2
1	1	2	2	3	0	2	2
2	1	4	3	2	2	3	3
1	1	3	3	2	3	3	2
1	1	4	4	3	3	3	1
1	1	3	3	3	2	2	2
1	2	3	3	3	3	3	2
1	1	3	4	3	3	3	3
2	2	3	4	4	3	3	3
1	1	3	3	3	3	3	3
1	1	3	3	3	3	3	3
2	2	3	3	2	2	2	2
2	2	3	3	3	3	3	3
1	1	3	3	3	2	3	3
1	1	3	3	1	2	2	4
1	1	4	3	3	2	2	3
1	1	3	3	3	3	2	3
1	1	3	3	2	3	2	3
1	1	3	3	3	3	2	3
1	1	4	3	4	3	2	3
1	1	4	4	4	3	3	4
1	1	3	2	1	2	3	1
1	1	2	3	3	3	2	3
1	1	3	3	2	3	2	3
1	2	4	4	4	4	4	4
1	2	4	4	4	4	4	4
1	2	4	4	4	3	4	4
1	1	3	3	4	3	3	4
1	1	3	3	2	2	2	3
1	2	4	2	2	2	2	2
1	1	4	4	4	3	3	3
1	1	3	3	3	3	2	4
1	1	4	4	4	2	1	3
1	1	2	3	2	3	1	2
1	1	2	2	2	1	2	4
1	1	3	4	3	3	3	3
1	1	3	3	2	2	3	3
1	1	3	3	3	2	3	3
1	1	3	2	2	2	2	2
1	1	2	3	2	3	2	2
1	2	3	3	3	3	3	3
1	1	2	3	2	2	3	3
1	1	4	3	3	3	3	3
1	1	4	4	4	3	2	3
1	1	3	3	3	3	3	3
2	1	2	2	2	2	2	2
1	1	4	4	2	3	2	3
1	1	3	1	2	2	2	2
1	1	4	3	3	3	3	4
1	1	3	2	3	2	2	3
1	2	3	3	2	2	3	3
1	1	3	3	4	3	3	3
1	1	0	1	0	2	1	2
1	1	3	1	2	2	1	2
2	1	3	3	3	3	3	3
1	1	4	4	3	3	3	3
2	1	3	3	3	3	3	3
2	1	1	1	1	1	1	2
1	1	4	4	3	3	3	3
1	1	3	3	3	3	2	4
1	1	4	4	2	2	2	2
2	1	2	2	2	2	3	3
2	1	3	3	3	3	3	4
1	1	3	2	2	3	2	4
1	1	3	2	3	3	2	3
1	1	4	3	4	3	4	4
1	1	3	3	2	3	2	3
2	1	1	3	2	2	2	3
2	1	3	3	3	3	3	4
1	1	3	2	2	2	1	2
1	1	3	3	3	3	2	3
2	1	1	2	2	2	3	3
1	1	3	3	3	3	3	4
1	1	3	3	2	2	2	3
1	1	3	3	4	3	2	4
1	1	2	2	1	1	1	3
1	1	4	4	3	3	3	4
1	1	2	2	2	2	2	3
1	2	3	3	3	3	3	2
1	1	2	1	2	1	1	2
1	1	3	3	3	3	3	3
1	1	1	2	1	2	2	2
1	2	3	3	3	3	4	3
1	1	3	2	1	2	2	3
1	2	2	1	2	2	2	2
1	1	3	3	3	3	3	3
1	1	2	2	2	2	2	2
2	1	2	2	2	1	2	2
1	1	1	1	1	1	1	2
1	1	2	1	2	3	2	3
1	1	3	3	3	3	3	3
2	1	3	3	3	2	3	3
1	1	4	3	3	3	3	4
1	1	4	2	3	2	2	4
1	2	1	3	3	2	3	3
1	1	2	0	0	0	1	1
1	1	3	2	3	2	2	3
1	1	3	3	3	2	3	3
1	1	3	3	1	2	2	3
1	1	3	3	3	3	2	3
1	1	3	3	3	3	3	4
2	1	2	2	2	1	2	1
1	1	3	2	4	2	1	4
1	1	3	3	3	3	2	3
1	1	3	3	2	3	3	3
1	2	4	3	3	2	1	3
1	1	3	3	2	3	3	3
1	1	3	3	4	2	3	4
2	2	4	4	3	3	3	3
1	1	3	3	3	3	3	3
1	1	4	3	4	3	2	4
1	1	4	3	4	4	4	4
1	1	3	2	3	3	2	3
1	1	4	4	4	3	4	2
2	1	2	2	2	2	1	2
1	1	4	4	4	4	3	3
1	1	3	3	3	3	3	3
1	1	2	3	3	2	2	3
1	1	3	3	4	3	4	4
2	1	2	2	2	1	2	2
1	1	3	4	4	4	3	4
2	1	2	3	2	2	2	3
1	1	3	3	3	2	2	3
1	1	4	4	4	4	4	3
2	1	4	4	3	3	3	3
1	1	4	4	4	4	4	4
1	2	3	3	3	3	3	4
1	1	3	4	3	3	3	4
2	2	3	3	4	3	4	3
1	1	3	2	4	3	3	4
1	2	4	4	3	3	3	3
1	1	1	1	2	2	2	3
1	1	2	2	2	2	3	3
1	1	4	3	3	3	3	3
2	1	3	3	2	3	2	3
1	1	3	2	3	2	2	3
2	1	3	3	3	3	3	3
1	1	3	2	2	2	1	2
2	2	3	3	3	1	3	2
1	1	3	3	3	3	2	2
1	1	3	3	3	3	3	4
1	1	3	2	2	2	2	2
1	1	4	4	3	3	3	4
1	1	4	4	4	4	3	4
2	1	3	2	3	2	3	3
2	2	3	3	3	2	3	3
1	1	3	2	3	3	3	3
1	1	3	2	4	2	3	3
1	1	3	2	2	2	1	3
1	1	3	3	2	3	3	3
1	2	4	4	4	3	4	3
1	1	3	3	3	2	3	3
2	1	4	4	4	0	3	4
1	1	2	2	2	2	2	2
2	1	3	2	1	2	3	2
1	2	3	3	3	2	2	2
1	1	3	3	2	1	3	2
2	2	3	2	3	2	2	2
1	1	3	3	2	2	2	2
2	1	2	2	2	2	2	2
1	1	4	4	4	4	3	3
1	1	1	2	2	1	3	2
2	1	4	4	4	4	4	2
2	1	3	3	3	2	3	2
1	1	2	4	3	3	4	3
1	1	4	2	3	2	1	2
2	1	3	4	3	3	3	3
1	2	2	2	2	2	2	2
2	1	3	4	3	3	3	2
2	1	3	3	3	3	3	3
1	1	3	3	3	3	2	3
1	1	3	2	3	3	3	3
2	1	4	4	4	3	3	2
1	1	2	2	2	1	3	1
1	1	2	3	2	2	2	2
2	1	3	3	3	3	3	4
1	1	4	4	4	4	4	4
1	1	3	3	2	2	2	3
1	1	3	3	2	3	1	2
1	1	3	3	2	3	1	2
1	1	4	4	4	2	3	4
1	1	2	2	4	3	3	4
2	1	3	3	3	2	2	3
2	1	4	3	2	3	3	4
1	1	3	3	3	2	3	3
1	1	4	2	3	3	3	4
1	2	2	3	3	3	3	3
2	1	4	4	4	3	3	3
1	1	3	3	3	2	4	4
1	2	3	2	2	2	3	3
2	2	2	2	2	2	3	3
1	1	4	4	3	4	3	4
1	1	2	2	3	2	3	4
1	1	4	3	3	3	3	3
1	1	2	3	3	3	2	3
1	1	2	1	0	1	2	2
1	1	3	3	3	3	2	4
1	1	3	2	3	2	3	2
2	1	3	3	4	3	1	3
1	2	3	3	2	3	3	3
1	2	3	3	3	2	3	4
1	1	3	3	3	2	3	3
1	1	2	2	2	3	3	3
1	1	3	3	2	1	2	3
2	1	3	3	3	2	3	3
2	2	3	2	2	1	2	2
1	1	3	3	2	3	2	3
2	1	3	2	3	3	3	3
1	1	3	3	1	2	3	3
2	1	3	2	2	3	3	3
2	1	2	2	3	2	3	3
1	1	2	2	3	3	2	3
2	1	3	2	3	3	3	3
1	1	3	3	4	3	4	4
1	1	3	3	3	3	3	2
2	1	3	3	3	2	3	3
2	2	4	4	3	3	4	3
1	1	3	3	3	3	2	3
1	1	3	2	3	2	2	3
1	1	3	3	3	3	3	3
1	1	3	3	4	3	2	3
1	1	3	2	3	3	3	3
1	1	3	2	2	2	2	3
1	1	3	3	2	2	2	2
1	1	3	3	3	3	2	3
1	1	3	2	2	1	2	3
2	1	4	4	3	2	3	3
2	2	4	4	4	2	3	3
1	1	3	2	2	3	3	3
1	1	3	3	3	2	2	2
2	1	3	3	2	1	3	2
1	1	3	3	3	3	2	2
1	1	3	3	3	3	3	3
1	1	3	4	3	2	3	2
1	1	1	2	2	2	2	3
2	1	3	4	4	3	3	4
2	1	3	1	1	2	2	3
1	1	2	3	3	3	2	3
1	2	3	3	3	4	3	4
1	1	3	2	4	3	3	4
1	1	3	4	3	3	3	3
2	1	3	3	3	3	3	3
1	1	2	3	3	3	2	3
2	1	4	2	4	3	4	4
1	1	3	3	3	2	3	4
1	1	4	4	2	3	2	3
1	1	3	2	3	2	2	3
2	1	2	2	2	2	1	2
1	1	3	3	3	2	3	4
1	1	3	4	2	3	3	3
2	1	3	3	3	3	3	3
2	1	2	2	1	2	2	2
2	1	3	2	2	1	2	3
1	1	4	4	3	3	3	3
1	1	4	3	4	3	3	3
1	1	2	3	4	4	4	4
2	2	4	4	4	4	4	4
1	1	3	3	3	2	2	4
1	1	3	3	3	3	2	3
1	1	4	4	3	3	2	4
1	1	4	3	3	3	3	3
1	1	4	3	4	3	2	3
2	2	3	3	2	2	2	2
1	1	3	3	2	3	2	3
1	1	3	3	3	3	3	2
2	1	4	4	3	2	3	3
1	1	3	3	3	2	3	3
1	1	3	3	3	3	3	3
1	1	4	4	3	3	4	4
1	1	3	2	3	3	2	3
1	1	4	2	4	3	1	3
1	1	4	4	2	3	2	3
2	1	3	3	2	3	3	4
2	1	3	2	1	0	2	3
1	1	3	2	1	1	1	2
1	1	4	3	3	2	2	3
1	1	2	3	2	2	1	3
1	1	3	3	3	3	2	3
1	1	3	3	2	2	1	2
1	1	3	3	3	3	3	3
2	1	2	2	1	1	2	2
1	2	3	2	3	2	3	3
1	2	1	1	1	2	2	2
1	2	2	2	2	1	2	3
2	1	2	3	3	2	2	3
1	1	4	4	3	3	3	3
1	1	4	3	2	3	2	3
1	1	3	2	2	2	1	3
1	1	3	3	3	3	2	3
1	1	3	3	2	3	3	3
1	1	3	2	2	1	1	2
2	1	3	3	3	3	3	3
1	1	2	2	2	2	2	2
1	1	2	2	3	2	2	3
2	1	3	2	2	2	3	2
1	1	3	2	3	2	2	2
2	1	2	2	3	2	2	3
1	1	4	4	4	2	3	2
1	1	2	3	2	2	2	3
2	1	4	4	3	3	3	3
1	1	2	2	1	3	3	4
2	1	4	3	2	2	3	2
1	1	3	3	3	3	3	2
1	2	2	2	1	2	2	3
1	1	2	1	3	2	3	3
1	1	3	2	1	2	2	3
2	1	2	2	2	2	2	2
1	1	3	2	2	3	3	4
1	1	3	3	2	2	1	3
1	1	3	3	2	3	3	2
1	2	4	4	4	3	4	4
2	1	3	3	2	1	2	3
2	1	3	3	2	1	2	2
1	1	2	2	2	2	2	2
1	1	3	3	2	2	2	2
1	1	2	2	2	2	2	2
1	1	3	3	4	4	3	4
1	1	4	4	3	4	2	4
2	1	3	2	1	3	2	3
1	2	2	3	3	2	1	2
2	1	3	3	3	2	2	3
2	1	3	3	3	3	3	3
2	1	3	3	3	3	2	2
1	1	3	3	3	3	2	2
1	1	3	3	3	3	3	3
1	1	2	2	3	3	2	4
1	1	4	4	4	4	4	4
2	1	3	3	3	3	3	3
2	1	2	2	2	2	2	2
1	1	3	3	3	3	3	3
2	1	4	4	2	4	4	3
1	1	3	3	3	2	1	2
1	1	3	2	2	2	2	2
1	1	3	3	2	3	3	3
2	1	2	3	3	2	2	4
1	1	3	3	3	2	3	3
1	1	3	3	3	3	3	3
1	2	3	3	3	3	3	3
1	1	2	0	0	0	1	3
2	1	3	2	3	2	3	3
1	1	3	3	2	2	2	3
1	1	2	2	2	3	2	3
2	1	4	4	4	3	3	4
2	1	4	4	4	3	3	3
2	1	3	3	3	3	3	3
2	1	0	2	1	1	2	3
1	1	2	2	2	3	3	3
1	1	3	3	3	1	3	3
2	1	2	3	3	3	2	2
1	2	3	3	3	3	3	3
1	1	3	2	3	3	3	3
1	1	4	4	2	2	2	4
1	1	3	3	3	3	2	3
2	1	2	2	2	2	2	2
1	2	4	3	3	3	3	3
1	1	3	3	3	3	3	3
2	1	3	2	2	2	3	3
2	1	3	3	2	3	3	3
1	1	3	3	2	2	3	4
1	1	4	4	4	3	3	3
1	1	3	3	4	3	3	2
1	1	2	3	3	3	2	2
1	1	3	3	4	4	2	4
1	1	2	2	2	2	2	2
1	1	3	2	2	2	2	4
1	1	2	4	2	3	2	2
1	1	3	3	2	3	2	3
1	1	3	3	3	3	3	3
1	1	2	2	1	2	2	3
2	1	3	3	3	3	3	3
1	1	3	3	2	2	2	2
1	1	2	2	2	2	2	3
1	1	4	2	3	2	1	3
1	1	3	3	3	3	2	3
1	1	3	3	4	4	3	4
1	1	4	4	3	0	3	4
1	1	3	3	3	3	2	3
1	2	3	3	2	3	3	1
1	2	3	3	3	3	3	3
2	1	3	3	3	3	3	3
1	1	2	2	2	1	2	2
1	1	3	4	2	3	3	2
1	1	3	3	3	4	2	3
1	1	2	2	2	1	2	2
1	1	0	2	3	2	3	3
2	1	3	3	3	2	2	3
1	1	3	4	4	1	3	4
1	1	3	3	4	3	4	4
2	1	4	4	4	2	3	3
1	1	3	2	3	2	3	3
2	2	3	3	2	3	3	3
2	1	3	3	3	2	3	3
1	2	3	3	3	3	3	2
1	1	3	3	2	3	2	2
1	1	2	2	1	2	2	1
1	1	3	2	2	1	3	3
1	1	3	3	2	3	4	4
1	2	3	2	3	2	3	4
1	1	0	1	0	0	0	2
1	1	3	3	2	3	2	3
1	1	3	2	3	2	2	3
1	1	2	2	2	2	2	3
1	2	2	3	2	3	2	2
1	2	3	3	3	3	3	4
1	1	3	3	3	2	2	2
1	1	2	1	1	2	1	3
1	1	2	2	2	2	2	2
1	1	3	2	3	2	2	3
1	2	3	2	3	3	2	2
1	1	3	3	2	3	3	3
1	1	4	4	4	4	4	4
1	1	2	3	3	2	3	3
1	1	2	3	3	3	3	2
1	1	1	1	2	2	3	3
1	1	2	2	2	3	2	3
1	1	4	3	2	2	2	4
1	1	3	2	2	2	2	3
1	1	2	2	3	2	1	3
1	1	2	2	2	2	2	3
1	1	3	3	3	3	3	3
1	1	3	2	3	2	3	3
1	1	3	3	4	4	2	4
1	2	3	3	3	2	1	2
2	1	1	2	1	1	2	2
2	1	3	3	4	3	3	4
1	1	4	4	4	4	4	4
2	2	3	3	3	2	3	2
1	1	2	3	3	3	3	3
1	1	1	0	2	1	2	3
2	1	3	3	3	3	3	4
1	1	2	2	2	2	1	2
2	1	2	3	3	3	3	3
1	1	3	1	1	1	2	1
1	1	3	3	3	3	2	3
1	1	3	3	3	2	2	4
1	2	3	3	4	3	2	1
1	1	3	3	3	3	2	3
2	1	3	3	3	2	0	2
2	1	3	2	3	2	2	3
1	1	3	3	3	2	2	3
1	1	3	3	2	1	2	3
1	1	2	2	2	1	2	2
1	1	3	2	2	3	2	2
1	1	3	3	2	2	2	3
1	1	4	4	4	4	3	4
1	1	3	3	3	3	2	3
2	1	3	3	2	2	2	3
1	1	3	3	1	3	3	3
1	1	3	3	3	2	2	3
1	1	4	2	3	3	3	3
1	1	3	2	2	1	3	2
1	1	4	4	4	4	3	4
1	1	3	4	4	3	2	2
1	1	3	1	2	3	2	3
2	1	2	2	2	1	2	2
1	1	4	2	2	3	1	3
1	1	3	3	3	3	3	3
2	1	1	3	3	2	2	3
2	1	2	3	2	2	2	3
2	1	4	4	4	3	3	3
1	1	4	2	3	0	3	3
2	1	3	3	2	2	2	3
1	1	3	3	2	3	3	4
1	1	2	2	2	2	2	0
1	1	1	2	0	1	0	3
1	1	4	4	3	3	4	4
1	1	3	2	2	3	2	3
2	1	3	2	3	2	2	3
1	1	3	2	2	2	2	2
2	2	3	3	2	2	3	3
1	1	3	3	2	2	3	2
1	1	3	3	3	2	2	2
1	2	3	3	4	3	3	3
1	1	3	3	2	2	2	3
1	1	2	2	2	2	2	1
1	1	4	2	3	2	2	3
1	1	3	3	2	3	2	3
1	1	3	3	3	3	2	3
1	1	3	3	3	2	3	3
2	1	3	2	3	3	3	3
1	1	3	3	4	3	3	4
2	1	2	2	2	2	2	2
2	1	2	4	3	3	4	4
1	1	2	4	4	0	3	2
2	1	3	3	2	2	2	3
1	1	2	2	2	1	1	2
2	1	3	3	3	2	3	3
2	2	2	3	2	2	3	3
2	1	3	3	4	3	3	4
2	1	3	3	3	2	3	4
2	1	4	4	3	3	3	3
1	2	3	3	3	3	3	3
1	1	2	2	3	0	2	4
1	2	2	3	3	2	3	4
1	2	0	1	0	0	2	2
2	2	1	2	1	1	2	4
2	1	2	1	2	0	1	0
1	1	3	3	3	3	3	2
2	1	2	2	4	3	2	3
2	1	2	2	2	2	2	2
1	2	3	3	3	3	1	3
2	1	2	2	2	2	2	3
2	2	4	4	4	4	3	4
2	1	4	4	2	4	1	2
2	1	2	2	2	2	1	3
1	2	3	3	2	2	2	2
2	2	2	2	3	3	2	3
2	1	1	1	1	1	0	4
2	2	4	4	3	3	2	3
1	2	2	2	3	2	2	2
2	2	1	1	3	2	2	3
2	1	2	2	0	1	1	3
1	1	0	1	1	0	0	2
1	1	4	4	4	4	2	2
2	2	4	3	4	3	3	4
2	1	1	0	2	0	0	4
2	2	3	3	3	3	2	3
2	2	2	3	3	2	2	3
1	2	2	2	1	2	1	1
1	2	1	2	2	1	1	3
2	2	4	4	4	2	2	3
2	1	2	2	2	2	2	3
2	1	1	2	2	2	1	1
2	2	2	2	3	2	2	3
2	1	4	4	3	3	2	3
1	1	1	1	1	1	2	2
1	1	3	3	3	3	3	3
1	2	0	0	0	0	0	0
2	2	2	2	2	2	2	2
2	2	2	2	2	2	1	3
1	1	4	3	3	3	3	4
1	1	4	3	3	2	2	4
2	1	4	1	2	2	1	2
1	2	3	3	3	3	3	4
1	1	3	3	3	3	3	3
2	1	4	3	4	3	3	3
1	2	4	3	4	3	4	4
2	1	4	4	4	4	3	4
1	1	4	3	4	3	3	4
1	1	3	4	3	4	3	4
2	1	3	3	2	2	3	3
2	2	3	3	3	3	2	3
2	1	3	3	3	2	2	2
1	2	3	3	3	4	3	3
1	1	3	3	3	2	3	4
2	2	4	4	4	4	3	4
2	1	4	4	4	4	4	4
1	2	4	4	4	4	3	4
1	1	4	4	4	4	4	4
2	1	4	4	4	3	1	4
2	1	3	3	3	2	3	3
2	1	4	4	4	4	3	4
2	1	4	4	4	4	3	4
1	1	4	3	4	3	3	4
1	1	3	3	3	3	3	3
1	1	4	1	3	2	2	3
1	2	4	4	4	3	4	4
2	1	3	3	3	1	2	2
1	1	4	4	4	4	3	3
1	1	3	3	3	3	3	3
1	1	4	2	3	3	3	3
1	1	4	3	3	4	3	3
1	1	4	3	4	3	3	3
2	2	3	3	3	3	3	4
2	2	3	2	3	3	2	3
2	1	3	3	3	3	3	3
2	1	4	2	0	0	1	1
2	1	4	4	4	3	4	4
1	2	4	4	4	4	3	4
2	1	3	2	3	2	2	3
1	1	3	3	3	2	3	3
1	1	4	3	3	3	3	4
1	1	4	3	4	3	3	3
1	1	4	3	3	3	3	3
2	1	4	3	3	3	3	4
1	1	4	2	4	3	3	4
2	1	4	3	3	4	3	4
1	1	3	3	3	3	3	4
1	1	3	2	3	2	2	4
2	2	2	2	3	1	2	2
2	1	1	0	1	0	2	2
2	1	3	3	2	3	3	3
2	1	4	3	3	3	3	4
1	1	3	3	3	3	1	3
2	1	4	3	3	2	3	4
2	1	3	3	3	2	3	3
2	1	3	3	3	3	3	2
1	1	2	1	1	1	0	3
1	2	3	3	3	3	2	3
2	1	3	3	3	3	2	3
1	1	3	2	2	2	2	3
2	1	4	4	4	4	3	4
2	1	2	2	1	2	3	4
2	1	2	2	2	2	3	3
1	1	4	2	3	2	2	3
2	1	3	2	3	2	3	3
1	2	2	2	3	2	3	3
1	1	2	3	3	3	2	3
2	1	3	2	3	1	1	2
2	1	2	3	3	3	3	4
2	1	3	3	3	2	2	3
2	1	4	4	4	4	3	4
2	1	3	3	4	3	2	4
2	1	2	2	2	2	2	3
1	1	4	4	4	2	3	3
2	1	3	3	3	3	4	4
1	1	3	3	3	3	3	4
2	1	4	3	4	4	4	4
2	2	4	2	3	2	2	3
2	1	4	3	4	4	4	4
1	2	4	3	3	3	3	3
2	1	3	3	3	3	4	4
1	2	2	2	2	2	2	3
1	1	4	4	4	4	4	3
2	1	1	0	1	1	3	3
2	1	3	4	3	3	3	2
1	2	4	4	3	3	3	3
2	1	4	4	4	4	4	4
2	1	4	2	4	3	4	4
2	1	2	1	3	3	3	4
1	1	3	3	4	2	1	3
2	1	3	3	3	3	3	3
2	1	3	3	3	3	3	4
1	1	3	3	3	2	2	2
2	1	4	3	4	3	2	4
1	1	4	4	4	4	3	4
2	1	4	4	4	3	3	4
2	1	2	1	3	2	1	2
2	1	3	3	2	3	4	3
2	1	4	3	4	3	3	4
2	1	3	3	3	3	3	2
2	2	3	3	3	3	3	4
2	1	4	4	3	3	3	3
1	1	4	4	4	4	4	4
2	1	2	1	4	3	3	3
2	1	0	0	1	0	2	2
1	1	2	3	2	3	2	4
2	1	2	2	2	3	2	2
1	1	3	2	2	2	2	3
1	1	2	1	2	2	2	3
2	1	4	4	2	4	4	3
2	1	1	0	3	2	3	4
2	2	2	2	3	3	3	3
1	1	4	1	2	2	3	4
1	1	3	2	2	2	3	3
2	1	4	4	3	4	2	4
1	1	4	3	4	3	4	4
2	2	4	4	3	2	3	3
2	2	2	2	2	2	2	3
2	1	3	3	2	2	2	3
2	1	3	4	4	4	4	4
1	2	4	4	4	3	3	3
2	2	3	3	3	3	2	3
2	2	4	3	2	3	2	3
2	1	4	2	4	1	4	3
1	2	3	3	3	3	3	3
2	2	4	2	3	2	3	3
2	2	3	2	2	2	3	4
1	1	2	2	1	1	2	2
2	1	4	3	3	2	3	4
1	1	3	0	2	1	2	4
2	1	4	4	4	4	4	4
2	1	3	2	4	3	2	4
2	1	3	3	4	3	3	4
2	1	4	3	4	3	3	3
2	1	3	2	3	1	2	3
1	1	3	2	3	3	2	3
1	1	3	2	1	2	1	0
1	1	3	3	3	3	2	4
1	1	3	3	4	2	2	4
1	2	2	2	3	2	3	3
1	1	3	3	3	3	3	3
1	2	4	4	3	4	2	3
1	1	2	2	3	2	2	3
1	1	3	3	2	2	3	2
1	1	3	3	2	3	2	3
2	1	3	3	3	3	3	3
2	1	4	4	4	4	3	4
2	1	4	2	4	2	4	4
1	1	4	3	3	4	3	3
2	1	3	3	3	2	2	2
1	1	2	2	3	2	2	2
2	2	3	3	3	3	2	3
2	1	3	3	3	3	3	3
1	1	3	2	4	3	2	4
1	1	3	3	3	3	2	3
2	2	2	3	4	3	3	4
2	1	4	3	4	2	2	4
1	1	4	4	2	2	2	3
2	1	1	2	2	0	3	4
2	1	3	3	2	2	2	3
1	1	3	3	3	3	3	3
1	2	3	3	3	2	3	3
2	2	3	2	2	2	2	3
2	1	4	4	4	4	3	4
2	1	4	3	3	2	3	3
2	1	3	3	3	2	2	4
2	1	3	2	2	2	2	2
2	1	2	2	2	1	2	2
2	1	4	3	3	3	2	3
1	1	3	3	3	3	2	3
1	1	2	2	3	2	2	3
2	1	3	3	2	3	2	3
1	1	3	3	4	3	3	4
1	1	1	2	1	1	2	3
2	1	3	2	1	1	1	3
1	1	4	4	4	0	0	3
2	1	2	3	3	3	3	3
1	1	3	3	3	3	3	3
1	1	3	2	2	2	2	3
2	1	3	3	1	1	2	4
2	1	4	3	4	3	3	3
2	2	4	4	4	4	4	4
2	1	4	4	4	4	3	4
2	1	3	2	3	1	2	3
1	1	3	3	3	3	3	3
2	1	4	3	3	3	3	3
1	1	2	2	1	1	1	1
1	1	0	0	0	0	0	1
1	2	3	2	2	2	2	3
2	1	4	4	4	4	4	4
2	1	3	3	3	3	3	4
2	2	3	3	4	2	3	3
1	2	4	4	4	4	4	4
1	1	3	3	3	3	3	4
2	1	3	2	2	2	2	3
1	2	2	3	3	2	3	3
2	1	3	3	3	2	3	4
1	2	3	3	4	3	3	4
2	1	3	3	2	3	1	3
2	1	3	3	3	3	3	3
2	1	3	3	3	2	2	2
1	2	4	2	1	0	2	2
1	1	3	3	3	3	3	4
1	1	4	2	4	3	3	4
2	2	3	2	3	3	3	3
2	1	3	3	3	3	3	2
2	1	4	3	3	2	2	4
2	1	3	3	3	3	3	3
1	1	4	4	4	4	4	4
1	1	4	3	2	2	2	1
2	1	3	3	3	3	3	3
2	1	3	3	2	1	2	3
2	1	4	4	4	3	2	4
1	2	4	4	4	2	3	3
2	1	4	2	3	2	2	3
2	1	3	3	2	2	3	3
1	2	2	2	2	2	3	3
1	2	4	4	3	3	2	3
2	1	3	3	3	3	3	3
1	1	3	3	3	3	3	4
2	1	3	2	3	3	3	3
1	1	4	1	1	1	1	2
2	1	3	2	2	3	3	4
2	1	3	3	1	1	2	3
1	1	3	3	4	2	1	2
1	1	1	1	4	0	2	3
2	1	0	0	0	0	0	2
2	1	3	2	3	3	2	4
1	1	3	3	3	3	3	4
2	1	3	2	3	2	3	4
2	2	2	2	2	2	2	3
2	1	2	2	2	2	2	3
1	1	4	4	4	3	4	4
2	1	3	2	3	3	2	3
2	1	4	4	3	4	3	4
2	1	4	4	4	3	4	4
2	1	3	3	3	3	2	3
1	1	4	4	4	4	3	4
1	1	2	2	3	2	1	3
2	1	3	3	3	3	3	3
2	1	3	2	2	2	2	3
1	1	3	2	1	1	3	4
1	1	3	3	2	2	2	3
2	1	3	3	3	2	2	3
2	1	3	3	3	3	2	2
2	2	3	2	3	3	3	3
1	1	3	4	3	3	2	3
1	1	2	1	2	2	2	4
1	1	2	2	4	3	1	3
2	1	2	2	2	2	3	3
2	1	4	4	4	4	3	4
2	1	3	2	3	2	2	3
1	2	1	2	1	3	1	2
1	1	4	3	2	3	2	3
2	1	2	2	3	2	2	3
2	2	3	3	3	3	3	3
2	1	3	3	3	3	3	3
2	1	2	1	1	1	1	3
2	2	1	2	2	2	2	3
2	1	3	3	3	3	3	4
2	1	3	3	3	3	2	3
1	1	3	3	2	1	1	2
2	1	4	4	3	3	3	4
2	1	3	3	3	3	2	3
2	1	2	1	0	3	1	4
1	1	3	3	3	2	2	3
2	1	3	2	3	2	3	2
1	1	3	4	4	4	4	3
2	1	3	3	3	2	3	3
1	1	4	4	4	3	4	4
2	2	3	3	2	2	2	2
1	1	4	4	4	3	3	4
1	1	3	3	3	3	3	4
2	1	4	4	4	3	3	3
1	1	3	3	4	3	2	4
1	1	2	2	3	1	2	3
1	1	4	3	3	3	3	3
1	1	2	2	3	3	2	4
2	1	3	3	3	2	2	3
1	2	3	3	3	3	1	3
1	1	4	3	3	3	3	4
2	1	4	2	3	3	3	3
2	2	2	2	3	3	3	4
2	1	2	2	3	3	2	3
2	2	3	3	3	3	3	3
2	2	3	3	3	2	3	3
2	1	3	3	2	2	2	3
1	2	3	3	2	3	3	3
2	1	3	3	3	3	3	3
1	1	3	2	3	3	3	4
1	1	0	2	1	2	2	2
2	1	3	3	3	3	3	4
2	1	4	3	4	1	2	4
2	1	3	3	3	2	3	4
1	1	3	3	3	3	1	3
1	1	3	4	3	3	3	4
1	1	3	3	2	3	2	2
2	1	3	3	4	3	3	4
1	1	3	2	2	3	2	3
2	1	1	1	0	0	3	4
2	1	3	3	3	3	3	3
2	1	4	4	3	2	3	3
2	1	4	3	3	3	3	3
1	1	4	3	4	4	3	3
1	1	2	3	3	3	2	2
2	1	4	3	4	4	4	4
2	2	4	4	3	3	3	4
1	1	3	3	3	3	2	3
2	1	3	2	3	3	2	4
2	1	3	3	3	2	2	3
2	1	2	1	2	2	1	3
1	1	2	2	3	2	3	4
2	1	4	4	4	3	4	4
2	2	2	1	2	2	2	2
2	1	3	3	4	4	4	3
2	1	3	2	2	2	2	3
1	2	4	3	4	3	3	3
2	2	3	3	3	3	3	3
1	1	1	2	3	2	2	3
1	1	3	2	2	3	2	3
2	1	2	3	3	2	2	3
2	1	4	4	4	4	3	4
1	1	3	3	4	2	2	2
1	1	4	4	4	4	4	4
1	1	0	0	0	0	0	3
1	2	4	2	3	1	3	4
2	1	4	3	3	3	3	3
1	1	4	4	4	4	4	4
2	1	4	4	4	4	4	4
2	2	3	3	3	3	3	3
2	1	1	2	0	0	0	1
1	1	2	3	3	3	3	3
1	1	3	3	3	2	3	2
2	1	4	4	2	3	2	4
2	1	3	3	2	2	2	2
2	1	3	3	3	3	3	3
2	1	2	2	2	1	2	2
2	1	2	2	2	1	2	2
1	2	3	3	3	3	3	3
1	1	3	2	3	1	2	3
2	1	2	2	2	1	2	1
1	2	3	3	3	3	2	3
2	1	3	3	2	3	2	2
2	2	3	3	2	2	3	3
1	1	4	4	2	2	2	3
2	2	3	3	3	3	3	3
2	1	3	3	2	3	2	4
1	1	4	4	4	4	4	4
2	1	4	4	4	4	3	4
2	1	3	4	4	3	3	4
2	1	3	4	2	3	2	4
2	1	4	3	3	2	3	3
2	1	3	3	3	3	2	4
2	1	2	2	3	3	3	3
2	1	3	2	2	3	3	2
1	1	4	3	2	2	3	2
2	1	3	3	3	2	3	3
2	1	3	1	2	1	1	2
2	1	3	3	4	2	3	4
2	1	3	2	3	2	3	3
2	1	3	3	4	3	3	4
1	1	4	4	4	0	3	4
2	1	3	3	2	2	2	3
1	1	2	1	2	1	4	3
2	1	3	2	4	3	3	3
1	2	3	2	3	2	2	3
2	1	3	2	2	0	0	2
2	1	2	2	2	2	2	2
2	2	3	3	3	3	3	3
1	1	3	2	3	3	2	3
2	1	3	3	3	2	2	2
1	1	3	3	3	3	2	3
2	2	2	4	4	4	3	3
2	2	3	3	3	3	2	3
2	1	3	3	3	4	3	1
1	1	2	3	1	2	2	2
2	2	4	4	3	4	4	4
1	1	3	2	3	3	2	2
2	1	3	1	1	1	1	3
2	2	3	3	3	3	3	3
2	1	1	0	0	0	1	3
2	1	3	4	3	3	3	3
1	2	4	3	3	3	2	3
2	1	1	0	0	0	0	1
2	2	1	4	1	3	2	2
2	1	2	2	4	0	2	3
2	1	2	1	1	1	3	4
1	1	2	2	2	3	2	3
2	2	2	1	0	2	2	3
1	1	2	1	0	2	1	4
2	1	2	2	0	2	1	3
2	2	3	2	1	1	1	2
2	1	3	4	4	4	4	3
2	2	3	1	1	2	2	4
1	2	0	0	0	0	0	0
1	1	3	2	2	2	2	2
2	2	3	2	1	2	3	3
1	1	4	4	4	4	3	4
2	2	3	3	3	2	3	3
2	1	4	3	3	3	3	4
1	1	3	3	3	2	3	3
2	1	2	1	2	2	2	3
2	1	1	0	0	1	0	4
2	1	2	2	2	2	2	3
2	1	3	3	3	3	3	3
2	1	1	2	1	2	2	3
2	1	2	2	2	2	2	3
2	1	1	1	1	1	1	3
2	1	2	2	2	2	2	3
1	2	3	3	3	3	3	3
2	1	3	3	2	3	2	3
1	1	3	3	2	2	3	4
2	1	2	3	3	2	3	3
1	1	3	3	2	2	2	3
1	1	3	2	3	3	3	4
2	1	4	4	2	4	3	0
2	1	3	2	2	2	3	3
2	1	4	4	3	2	4	2
1	1	3	1	2	2	3	2
2	1	2	2	1	0	1	1
2	1	3	3	4	4	3	3
2	1	2	2	2	2	2	3
2	1	4	3	1	1	2	4
2	1	3	2	3	1	1	0
1	1	3	3	3	4	2	4
2	1	3	3	1	3	3	3
1	1	2	1	2	1	1	1
2	1	4	2	3	2	1	2
2	1	3	3	2	3	2	2
1	1	4	3	4	3	1	4
2	1	3	3	3	2	2	0
2	1	3	3	3	2	3	3
2	1	3	3	3	3	3	3
1	2	2	2	3	2	3	2
2	1	4	4	4	3	3	4
2	1	3	2	2	2	2	2
2	1	3	3	2	1	3	2
1	2	3	3	3	2	3	3
2	1	3	2	2	2	1	2
1	2	4	3	3	4	2	3
2	1	2	2	4	2	4	2
1	1	4	3	4	4	4	4
1	1	3	2	2	2	3	3
2	2	3	3	3	2	0	1
1	2	4	4	3	4	3	2
2	2	4	4	3	4	3	4
2	2	4	4	4	4	2	4
1	1	3	3	3	2	3	4
1	1	2	2	2	3	2	4
1	1	3	3	3	3	3	3
1	1	2	3	2	4	1	4
1	1	3	3	3	3	3	3
1	1	3	3	2	2	2	3
1	1	3	3	3	2	4	3
1	1	3	2	2	3	2	4
